# Supplementary material for: Deep sequencing of gastric carcinoma reveals somatic mutations relevant to personalized medicine
Source: J Transl Med. 2011 Jul 25;9:119. doi: 10.1186/1479-5876-9-119 (PMC3152520; doi:10.1186/1479-5876-9-119)
Supplement: Additional file 1 — Table S1: Sample characteristics. [file 1479-5876-9-119-S1.XLS]

## Sheet: Sheet1
Sample Name	Affymetrix SNP_V6	Illumina HT-12 array	DNA -sequencing	Country of origin	Diagnosis	Gender	Date of sample collection	patient age at sample collection (years)
08246T2	yes + normal	yes + normal	no	Russia	Moderately to poorly differentiated adenocarcinoma with foci of signet ring cell carcinoma	female	2006-11-09	68
08255T2	yes + normal	yes + normal	yes + normal	Russia	Adenocarcinoma from well to poorly differentiated	male	17/10/2006	58
08257T2	yes + normal	yes + normal	no	Russia	Adenocarcinoma poorly differentiated to moderately differentiated tumor and mucinous adenocarcinoma	female	25/10/2006	62
08259T2	yes + normal	yes + normal	yes - normal	Russia	Signet ring cell carcinoma	male	2006-10-11	66
08269T2	yes + normal	yes + normal	yes + normal	Russia	Ulcerous-infiltrative adenocarcinoma	male	2006-02-11	82
08274T2	yes + normal	yes + normal	no	Russia	Signet-ring cell carcinoma	male	19/12/2006	30
08280T2	yes + normal	yes + normal	yes - normal	Russia	Gastric adenocarcinoma, moderately differentiated mixed with mucinous adenocarcinoma	male	2007-11-01	69
08284T2	yes + normal	yes + normal	yes + normal	Russia	Adenocarcinoma, moderately differentiated, with foci of necrosis and ulceration	female	26/01/2007	72
08310T2	yes + normal	yes + normal	yes - normal	Russia	Gastric adenocarcinoma, moderately differentiated	male	2007-12-03	73
08335T2	yes + normal	yes + normal	no	Russia	Well differentiated mucinous adenocarcinoma	male	25/09/2007	49
08337T2	yes + normal	yes + normal	yes + normal	Russia	well to poorly differentiated adenocarcinoma	male	2007-02-10	58
08357T2	yes + normal	yes + normal	yes + normal	Russia	Adenocarcinoma, moderately differentiated	male	13/05/2008	47
08359T2	yes + normal	yes + normal	yes - normal	Russia	poorly differentiated adenocarcinoma and signet ring cell carcinoma	male	15/05/2008	58
08360T2	yes + normal	yes + normal	yes + normal	Russia	moderately differentiated adenocarcinoma	male	22/05/2008	69
08362T2	yes + normal	yes + normal	yes - normal	Russia	Gastric adenocarcinoma, moderately differentiated	male	20/05/2008	70
08366T2	yes + normal	yes + normal	yes + normal	Russia	Adenosquamous carcinoma, presneted by moderately differntiated squamous-cell component and poorly differentiated adenocarcinoma	male	28/05/2008	69
08373T2	yes + normal	yes + normal	yes + normal	Russia	Infiltrative ulcerated adenocarcinoma, poorly differentiated with massive focal necroses	female	17/06/2008	68
08375T2	yes + normal	yes + normal	yes - normal	Russia	Adenocarcinoma poorly differentiated and signet-ring cells carcinoma	male	24/06/2008	70
08379T2	yes + normal	yes + normal	yes + normal	Russia	Mucinous adenocarcinoma with foci of signet-ring carcinoma	male	2008-02-07	52
08380T2	yes + normal	yes + normal	yes + normal	Russia	Adenocarcinoma, poorly differentiated, with focal necrosis	female	2008-04-07	59
08384T2	yes + normal	yes + normal	yes + normal	Russia	Adenocarcinoma, poorly differentiated	male	15/07/2008	70
08389T2	yes + normal	yes + normal	yes + normal	Russia	Adenocarcinoma and signet-ring cells carcinoma	female	20/08/2008	56
08390T2	yes + normal	yes + normal	yes + normal	Russia	Adenocarcinoma poorly differentiated with foci of signet-ring cells carcinoma	male	2008-01-09	70
08392T2	yes + normal	yes + normal	yes + normal	Russia	Ulcerated poorly differentiated adenocarcinoma	male	2008-09-09	75
08393T2	yes + normal	yes + normal	yes + normal	Russia	Adenocarcinoma, moderately to poorly differentiated	male	2008-10-09	75
08402T2	yes + normal	yes + normal	yes + normal	Russia	Mucinous adenocarcinoma	female	24/10/2008	46
08404T2	yes + normal	yes + normal	no	Russia	Adenocarcinoma well differentiated	male	21/10/2008	46
08405T2	yes + normal	yes + normal	yes + normal	Russia	Poorly differentiated adenocarcinoma	male	2008-02-10	62
08406T2	yes + normal	yes + normal	yes + normal	Russia	Adenocarcinoma, moderately to poorly differentiated	male	30/10/2008	55
08407T2	yes + normal	yes + normal	yes + normal	Russia	moderately differentiated adenocarcinoma	male	2008-11-11	70
08410T2	yes + normal	yes + normal	yes + normal	Russia	Moderately to poorly differentiated adenocarcinoma	male	2008-11-11	74
08411T2	yes + normal	yes + normal	yes - normal	Russia	Undifferentiated carcinoma	male	21/11/2008	69
08418T2	yes + normal	yes + normal	yes - normal	Russia	Poorly differentiated adenocarcinoma	male	22/01/2009	62
32LM7AKQ	yes + normal	yes + normal	yes + normal	Vietnam	mucinous adenocarcinoma of the stomach (well differentiated)	female	13/04/2001	68
336MHAXA	yes + normal	yes + normal	yes + normal	Vietnam	Adenocarcinoma of the stomach (Well differentiated), T2 N0 M0, Stage 1B	male	26/12/2005	62
3ENVAAQV	yes + normal	yes + normal	yes + normal	Vietnam	Adenocarcinoma of the stomach (poorly differentiated type) T3 N0 M0 (Stage II)	female	23/12/2004	65
8IGVCAPM	yes + normal	yes + normal	yes + normal	Vietnam	Adenocarcinoma of the stomach (well differentiated type) T2 N0 M0, Stage 1B	male	23/08/2005	68
B38W6ANP	yes + normal	yes + normal	yes + normal	Vietnam	Poorly differentiated adenocarcinoma	male	16/10/2001	61
B87XSA5V	yes + normal	yes + normal	yes + normal	Vietnam	Adenocarcinoma of the stomach (poorly differentiated type) (Stage II)	female	16/12/2004	49
CL9RTATE	yes + normal	yes + normal	no	Vietnam	Adenocarcinoma of the colon (Well differentiated), Stage III	male	2005-04-08	70
DV41BABR	yes + normal	yes + normal	yes + normal	Vietnam	Adenocarcinoma of the stomach (Well differentiated type), T2 N2, M0, Stage IIIA	male	2006-03-05	74
FICJGAQV	yes + normal	yes + normal	yes + normal	Vietnam	Malignant Adenoacanthoma of the stomach (Well differentiated type) - stage II	female	2005-08-04	53
IM3FEAP5	yes + normal	yes + normal	yes + normal	Vietnam	Poorly differentiated adenocarcinoma	male	21/05/2001	35
LR1SSALY	yes + normal	yes + normal	yes + normal	Vietnam	Adenocarcinoma of the stomach (well differentiated type) T2 N1 M0 (Stage II)	male	22/08/2005	70
N8FM1ANF	yes + normal	yes + normal	yes + normal	Vietnam	Adenocarcinoma of the stomach (well differentiated type), T1 N0 M0, Stage 1A	female	2005-05-12	65
PGRZ1AR6	yes + normal	yes + normal	yes + normal	Vietnam	Adenocarcinoma of the stomach (poorly differentiated type), T2 N1 M0, Stage II	male	14/07/2006	35
TR9Y8A2B	yes + normal	yes + normal	yes + normal	Vietnam	Mucinous adenocarcinoma of the stomach (well differentiated type) stage II	female	26/12/2002	56
VD1RLA6X	yes + normal	yes + normal	yes + normal	Vietnam	Adenocarcinoma of the stomach (well differentiated type) T2a N1 M0 (Stage II)	male	2004-06-10	61
W31ABA8F	yes + normal	yes + normal	yes + normal	Vietnam	Adenocarcinoma of the stomach (Moderately differentiated), T1 N0 M0, Stage 1A	female	2006-03-05	54
ZR7PXAQH	yes + normal	yes + normal	yes + normal	Vietnam	Adenocarcinoma of the stomach (Well differentiated), T2 N0 M0, Stage 1B	male	15/12/5005	73
TSD-35	no	no	yes + normal	Vietnam	Well differentiated adenocarcinoma - gastric cancer	male	2007-09-03	63
TSD-37	no	no	yes + normal	Vietnam	Stomach adenocarcinoma (moderately differentiated)	male	28/04/2009	52
