# Supplementary material for: Deep sequencing of gastric carcinoma reveals somatic mutations relevant to personalized medicine
Source: J Transl Med. 2011 Jul 25;9:119. doi: 10.1186/1479-5876-9-119 (PMC3152520; doi:10.1186/1479-5876-9-119)
Supplement: Additional file 2 — Table S2: List of genes sequenced. [file 1479-5876-9-119-S2.XLS]

## Sheet: Sheet1
AATK	CYLD	FLT4	MAPK15	PIK3CD	STAT1
ABL1	DAPK3	FRAP1	MAPK3	PIK3CG	STAT3
ACVR1B	DCLK1	FRK	MAPK7	PIK3R1	STK11
ACVR2A	DDR1	FYN	MAPK8	PIK3R4	STK3
AKT1	DDR2	FZD1	MAPK9	PIK4CA	STK32B
AKT2	DGKD	FZD10	MARK1	PIK4CB	STK33
AKT3	DGKG	FZD2	MARK2	PIM1	STK36
ALK	DGKH	FZD3	MARK4	PIM2	SUFU
ANGPT1	DRD2	FZD4	MASTL	PKN1	SYK
APC	DYRK1A	FZD5	MELK	PMS1	TACSTD2
ARAF	DYRK1B	FZD6	MEN1	PPP1R1B	TAF1
ARG	DYRK2	FZD7	MERTK	PRKAA2	TAF1L
ARHGDIB	DYRK3	FZD8	MET	PRKAR1A	TAOK3
ATM	DYRK4	FZD9	MGC42105	PRKCA	TBK1
ATR	EDG1	GABBR1	MINK1	PRKCB1	TEC
AURKA	EDG2	GATA1	MLH1	PRKCD	TEK
AURKB	EDG3	GNAS	MLKL	PRKCG	TEX14
AURKC	EDG4	GPNMB	MOS	PRKCH	TFF1
AXL	EDG5	GPR78	MPL	PRKCI	TGFBR1
BAI1	EDG6	GRK6	MSH2	PRKCQ	TGFBR2
BAI3	EDG7	GSK3A	MSH6	PRKCZ	TIE1
BMP2	EDG8	GSK3B	MST1R	PRKD1	TLK2
BMP2K	EGFR	HCK	MST4	PRKD2	TNFAIP3
BMP6	EIF2AK1	HIF1A	MYLK2	PRKDC	TNFRSF10B
BMPR1A	EIF2AK4	HNF1A	NBN	PRPF4B	TNFRSF17
BMPR1B	EPHA1	HRAS	NEK10	PTCH1	TNFRSF1B
BMPR2	EPHA10	HUNK	NEK11	PTEN	TNFRSF6B
BMX	EPHA2	IGF1R	NEK8	PTK2	TNFRSF8
BRAF	EPHA3	IKBKB	NF1	PTK2B	TNK2
BRCA1	EPHA4	IKBKE	NF2	PTK6	TOP2A
BRCA2	EPHA5	ILK	NLK	PTPN11	TP53
BRD2	EPHA6	INSR	NMBR	RAF1	TPR
BRD3	EPHA7	INSRR	NOTCH1	RAGE	TRIM33
BRDT	EPHA8	ITK	NPM1	RASSF1	TRIO
BRSK1	EPHB1	JAK1	NRAS	RB1	TRRAP
BRSK2	EPHB2	JAK2	NTRK1	RECQL4	TSHR
BTK	EPHB3	JAK3	NTRK2	REG1A	TTBK2
BUB1B	EPHB4	JOSD3	NTRK3	RET	TTK
C9orf96	EPHB6	KDM4C	NUAK1	RIOK1	TTN
CASK	ERBB2	KDR	NUAK2	RIOK2	TWF1
CCND1	ERBB3	KIT	OTUD6B	RIOK3	UCHL1
CCNE1	ERBB4	KRAS	P2RY5	ROCK1	ULK1
CD46	ERG	KSR2	PAK1	ROCK2	ULK2
CDC7	ERN1	LATS2	PAK2	ROR1	USP1
CDC73	ETS1	LCK	PAK3	ROR2	USP2
CDH1	ETS2	LIMK1	PAK4	ROS1	USP20
CDK2	ETV1	LMTK2	PAK6	RPS6KA2	USP28
CDK4	ETV2	LMTK3	PAK7	RPS6KA3	USP33
CDK6	ETV3	LRRK2	PBK	RUNX1	USP4
CDK8	ETV4	LYN	PCTK1	SGK1	USP44
CDKL5	FAM123B	MAP2K4	PCTK2	SGK2	USP6
CDKN2A	FASTK	MAP2K7	PCTK3	SGK3	USP6NL
CEBPA	FBXW7	MAP3K1	PDGFRA	SMAD4	USP7
CHEK1	FER	MAP3K14	PDGFRB	SMARCB1	USP8
CHEK2	FES	MAP3K2	PDK1	SMG1	USP9X
COL1A1	FGFR1	MAP3K4	PDK2	SMO	VHL
COL1A2	FGFR2	MAP3K6	PDPK1	SNF1LK2	VRK2
COL3A1	FGFR3	MAP3K9	PHOX2B	SNRK	WEE1
CSF1R	FGFR4	MAP4K4	PIK3C2A	SOCS1	WEE2
CSNK1E	FGR	MAPK1	PIK3C2B	SPARC	WNK2
CTNNA1	FHIT	MAPK10	PIK3C2G	SPEG	WNK4
CTNNB1	FLI1	MAPK11	PIK3C3	SRC	WT1
CUL4A	FLT1	MAPK13	PIK3CA	SRPK2	YES1
CXCR4	FLT3	MAPK14	PIK3CB	SSTR1	YSK4
