# Supplementary material for: Deep sequencing of gastric carcinoma reveals somatic mutations relevant to personalized medicine
Source: J Transl Med. 2011 Jul 25;9:119. doi: 10.1186/1479-5876-9-119 (PMC3152520; doi:10.1186/1479-5876-9-119)
Supplement: Addtional file 4 — Table S3: Top 200 genes with amplification at the DNA levels and concordant overexpression at the mRNA level. [file 1479-5876-9-119-S4.XLS]

## Sheet: Sheet1
Gene Symbol	Differential RNA expression - P value	Differential DNA -copy P-Value	Coordinated DNA/RNA -P-Value	chromosomal position
FAM91A1	7.04e-15	4.2e-06	2.1e-06	chr8:120,151,584-120,151,633
CTHRC1	1.26e-15	1.29e-05	6.5e-06	chr8:99,595,092-99,595,141
ATAD2	5.26e-13	7.3e-06	3.6e-06	chr8:124,407,324-124,407,373
C8orf76	1.55e-11	7.3e-06	3.6e-06	chr8:119,558,066-119,558,115
SULF1	1.8e-17	4.3e-05	2.15e-05	chr8:70,541,413-70,735,701
ENY2	1.35e-11	2.2e-05	1.1e-05	chr8:110,415,728-110,427,364
RIPK2	7.38e-14	4.03e-05	2.01e-05	chr8:86,012,781-86,012,830
EIF6	2.07e-13	4.21e-05	2.1e-05	chr20:33,330,139-33,335,920
RAE1	8.4e-12	3.25e-05	1.63e-05	chr20:52,735,390-52,735,439
IMPAD1	1.42e-10	1.57e-05	7.8e-06	chr8:58,033,042-58,068,981
MTERFD1	2.03e-14	4.85e-05	2.43e-05	chr8:97,320,821-97,342,972
MED30	1.32e-09	1.04e-05	5.2e-06	chr8:113,869,655-113,869,704
MCM4	4.2e-11	3.14e-05	1.57e-05	chr8:49,036,047-49,052,621
CPNE1	1.64e-11	3.88e-05	1.94e-05	chr20:33,677,380-33,716,262
STX16	4.06e-12	4.99e-05	2.49e-05	chr20:56,659,734-56,687,988
AURKA	2.04e-11	5.14e-05	2.57e-05	chr20:51,729,455-51,729,504
TCEB1	9.73e-11	4.25e-05	2.13e-05	chr8:75,021,188-75,046,900
PDRG1	5.17e-15	0.000126	6.3e-05	chr20:29,996,419-30,003,544
RPL30	7.66e-10	3.72e-05	1.86e-05	chr8:99,123,118-99,126,949
TGM2	1.61e-11	0.000105	5.26e-05	chr20:36,190,278-36,227,114
RRS1	2.53e-09	3.06e-05	1.53e-05	chr8:67,503,817-67,505,522
TH1L	6.35e-10	4.38e-05	2.19e-05	chr20:56,989,706-57,003,583
RPS21	2.39e-13	0.000146	7.29e-05	chr20:60,395,516-60,396,971
C20orf24	8.44e-09	1.9e-05	9.5e-06	chr20:34,667,581-34,674,374
TPX2	2.67e-11	0.000114	5.71e-05	chr20:29,790,565-29,853,264
UBE2C	8.75e-14	0.000168	8.41e-05	chr20:43,874,662-43,879,003
FAM150A	2.26e-08	1.22e-05	6.1e-06	chr8:53,609,251-53,640,565
ADRM1	6.47e-12	0.000146	7.29e-05	chr20:60,316,831-60,316,880
PMEPA1	3.32e-10	0.000105	5.23e-05	chr20:53,005,625-53,005,674
MRPL13	6.2e-08	9.6e-06	4.8e-06	chr8:116,728,849-116,728,898
TOP1MT	4.89e-12	0.000191	9.53e-05	chr8:139,644,075-139,644,124
PRKDC	1.8e-08	2.95e-05	1.48e-05	chr8:48,848,222-49,035,296
PTDSS1	3.95e-09	4.85e-05	2.43e-05	chr8:97,343,343-97,415,950
AHCY	1.15e-09	9.09e-05	4.55e-05	chr20:32,331,737-32,354,784
C8orf33	3.21e-09	6.04e-05	3.02e-05	chr8:141,396,621-141,396,670
LY6E	4.06e-11	0.000166	8.29e-05	chr8:139,357,046-139,357,095
FOXS1	3.49e-10	0.000126	6.3e-05	chr20:29,895,764-29,897,081
COMMD5	6.48e-12	0.000241	0.00012	chr8:141,191,828-141,191,877
STK3	1.84e-08	3.93e-05	1.97e-05	chr8:94,670,159-94,670,208
NOP56	8.57e-16	0.000499	0.00025	chr20:2,581,254-2,587,039
MAPRE1	1.37e-09	0.000115	5.77e-05	chr20:30,871,435-30,901,867
BOP1	1.67e-11	0.000313	0.000157	chr8:145,456,864-145,485,928
SALL4	9.6e-09	7.97e-05	3.98e-05	chr20:49,833,990-49,852,455
WDR67	2.94e-07	7.3e-06	3.8e-06	chr8:124,154,101-124,233,571
GGH	1.78e-07	1.5e-05	7.6e-06	chr8:64,090,193-64,113,940
NBN	3.87e-08	4.03e-05	2.02e-05	chr8:86,156,449-86,156,498
TGIF2	1.6e-07	1.9e-05	9.6e-06	chr20:34,635,424-34,655,766
OSGIN2	4.68e-08	4.03e-05	2.02e-05	chr8:86,148,390-86,148,439
ECT2	1.07e-10	0.000259	0.000129	chr3:174,021,849-174,021,898
RPL8	3.03e-10	0.000241	0.00012	chr8:141,131,374-141,131,423
TOMM34	3.11e-09	0.000146	7.32e-05	chr20:40,312,633-40,312,682
KIAA0196	2.57e-07	1.93e-05	9.8e-06	chr8:121,364,665-121,364,714
TMEM189-UBE2V1	3.37e-08	6.49e-05	3.25e-05	chr20:45,493,233-45,493,282
CSE1L	8.21e-10	0.000223	0.000111	chr20:44,461,025-44,461,074
SNRPB	2.84e-11	0.000464	0.000232	chr20:2,390,281-2,399,499
WISP1	4.54e-11	0.000412	0.000206	chr8:134,310,466-134,310,515
CHRAC1	1.57e-07	3.34e-05	1.68e-05	chr8:141,596,070-141,596,119
FKBP1A	7.43e-10	0.000291	0.000146	chr20:1,297,622-1,321,745
YWHAZ	4.95e-07	1.52e-05	7.8e-06	chr8:97,129,233-97,129,282
ARHGAP39	1.02e-09	0.000266	0.000133	chr8:145,725,508-145,801,822
CPXM1	7.59e-11	0.000499	0.00025	chr20:2,722,715-2,729,282
MTBP	9.91e-07	9.6e-06	5.3e-06	chr8:116,851,661-116,851,710
CST1	2.17e-12	0.001	0.000569	chr20:23,676,190-23,679,574
FAM110A	3.14e-11	0.000697	0.000349	chr20:762,356-774,922
SULF2	3.14e-08	0.000114	5.7e-05	chr20:43,027,682-43,027,731
SNRPB2	9.7e-11	0.000603	0.000301	chr20:16,658,629-16,670,037
C20orf20	2.07e-08	0.000135	6.77e-05	chr20:58,149,656-58,149,705
SR140	1.49e-11	0.001	0.000547	chr3:144,203,062-144,262,257
MSC	3.77e-07	3.73e-05	1.88e-05	chr8:72,916,331-72,919,285
SIRPA	1.85e-09	0.000343	0.000171	chr20:1,823,425-1,868,540
PABPC1	1.23e-06	1.58e-05	8.5e-06	chr8:101,784,583-101,784,632
IGF2BP3	1.53e-15	0.002	0.001	chr7:23402013-23402062
PRRX1	3.79e-12	0.002	0.000834	chr1:168,899,937-168,975,165
GRINA	8.05e-09	0.000302	0.000151	chr8:140,323,486-140,323,535
ZNFX1	3.56e-08	0.000165	8.24e-05	chr20:44,611,498-44,611,547
RECQL4	5.72e-09	0.000313	0.000157	chr8:140,850,259-140,850,308
TAF2	3.06e-06	9.6e-06	6.4e-06	chr8:116,064,462-116,064,511
FSCN1	6.07e-13	0.002	0.001	chr7:5,598,980-5,612,812
SLMO2	7.4e-07	4.38e-05	2.23e-05	chr20:57,041,595-57,051,296
TTYH3	6.86e-14	0.003	0.001	chr7:2,638,129-2,670,962
SNAI2	7.85e-07	4.36e-05	2.22e-05	chr8:49,992,794-49,996,541
TIGD5	2.57e-08	0.000242	0.000121	chr8:144,751,364-144,753,627
RSRC1	6.85e-12	0.002	0.001	chr3:159,743,918-159,743,967
B4GALT5	1.94e-07	0.000115	5.77e-05	chr20:47,683,153-47,683,202
DEFB119	1.06e-06	4.05e-05	2.08e-05	chr20:29,440,432-29,442,067
MMP9	7.23e-08	0.000168	8.42e-05	chr20:41,386,218-41,386,267
UTP23	3.98e-06	1.2e-05	8e-06	chr8:117,847,923-117,853,378
YEATS2	6.33e-12	0.003	0.001	chr3:184,898,300-185,013,102
DNTTIP1	1.16e-07	0.000168	8.42e-05	chr20:41,181,551-41,181,600
XRN2	1.11e-08	0.000625	0.000312	chr20:21,231,942-21,318,463
PCNA	8.76e-09	0.000692	0.000346	chr20:5,043,599-5,048,647
KIAA0406	9.5e-07	6.9e-05	3.5e-05	chr20:36,044,837-36,095,247
MRPL15	5.17e-06	1.22e-05	8.7e-06	chr8:55,210,334-55,223,627
C1orf112	1.45e-09	0.002	0.000834	chr1:168,031,174-168,088,853
EIF3E	4.46e-06	1.96e-05	1.2e-05	chr8:109,283,148-109,330,135
LYPLA1	6.25e-06	1.22e-05	9.2e-06	chr8:55,121,491-55,177,130
HCK	4.15e-07	0.000126	6.32e-05	chr20:30,103,718-30,153,318
TNFRSF6B	4.88e-08	0.000328	0.000164	chr20:59061440-59061489
RRM2B	3.5e-06	3.12e-05	1.73e-05	chr8:103,285,907-103,320,522
TASP1	1.36e-08	0.000907	0.000454	chr20:13,318,036-13,567,583
AIMP2	5.61e-13	0.004	0.002	chr7:6,015,408-6,029,991
RASSF2	2.46e-08	0.000661	0.000331	chr20:4,708,669-4,743,769
WDYHV1	6.82e-06	1.57e-05	1.12e-05	chr8:124,498,146-124,523,441
BLCAP	4.27e-06	3.42e-05	1.92e-05	chr20:35,579,233-35,589,717
DPM1	6.64e-07	0.000136	6.84e-05	chr20:46,300,797-46,300,846
EXO1	6.27e-10	0.003	0.001	chr1:240,078,158-240,119,671
ASPM	1.61e-12	0.004	0.002	chr1:195,319,997-195,382,287
OGFR	8.27e-07	0.000135	6.81e-05	chr20:58163141-58163190
SFRP4	2.51e-09	0.002	0.001	chr7:37,912,060-37,923,050
CDC25B	4.35e-09	0.002	0.000878	chr20:3,724,401-3,734,761
KIAA1429	3.4e-06	4.57e-05	2.45e-05	chr8:95,569,776-95,634,864
NAA20	3.89e-08	0.000784	0.000392	chr20:19,946,543-19,962,269
C8orf38	4.21e-06	3.89e-05	2.16e-05	chr8:96,106,397-96,140,114
FOXK1	1.28e-08	0.001	0.000632	chr7:4,688,456-4,777,600
PSMG3	9.68e-10	0.003	0.001	chr7:1,573,495-1,576,155
SMC4	8.67e-09	0.002	0.000777	chr3:161,600,124-161,635,435
XPR1	2.89e-12	0.005	0.002	chr1:178,867,796-179,122,103
DSN1	8.38e-06	1.9e-05	1.37e-05	chr20:34,813,862-34,835,563
PANK2	5.17e-09	0.002	0.000878	chr20:3,817,742-3,852,502
EXOSC4	2.26e-07	0.000302	0.000151	chr8:145,205,510-145,207,539
ATP1B3	4.33e-13	0.005	0.002	chr3:143,078,160-143,128,072
NXT1	1.05e-10	0.003	0.002	chr20:23,279,373-23,283,408
C7orf70	2.62e-11	0.004	0.002	chr7:6,335,565-6,355,115
CBX3	4.24e-10	0.003	0.001	chr7:26,292,510-26,292,559
NFE2L3	4.88e-10	0.003	0.001	chr7:26,192,199-26,192,248
PHF14	1.22e-08	0.002	0.000804	chr7:10,980,041-11,175,769
ENTPD6	2.43e-08	0.001	0.000607	chr20:25,124,339-25,155,360
RBCK1	1.76e-07	0.000382	0.000191	chr20:336,709-359,610
ITPA	1.35e-07	0.000499	0.00025	chr20:3,138,056-3,152,506
ASPH	9.14e-06	2.33e-05	1.62e-05	chr8:62,578,374-62,789,556
BYSL	1.21e-11	0.005	0.002	chr6:41,996,943-42,008,762
CEBPB	3.97e-06	6.38e-05	3.39e-05	chr20:45,557,197-45,557,246
C7orf11	1.29e-09	0.003	0.001	chr7:40,138,867-40,140,783
SCRIB	4.23e-07	0.000302	0.000151	chr8:140126111-140126160
TMEM41A	5.8e-08	0.000994	0.000497	chr3:186,691,493-186,699,496
RFC4	8.82e-10	0.003	0.001	chr3:187,990,376-188,006,984
UPP1	7.8e-10	0.003	0.002	chr7:48,094,880-48,114,855
YWHAB	1.6e-06	0.000146	7.4e-05	chr20:40,258,221-40,258,270
SNX5	4.22e-09	0.003	0.001	chr20:17,870,244-17,897,154
CTSA	1.28e-06	0.000168	8.48e-05	chr20:43,952,998-43,960,865
RALGAPB	3.68e-06	0.000105	5.45e-05	chr20:36,534,900-36,640,918
S100A10	5.63e-13	0.008	0.004	chr1:150,222,010-150,233,338
SNX8	6.11e-09	0.003	0.001	chr7:2,261,165-2,320,625
ANLN	4.61e-08	0.002	0.000774	chr7:36,395,957-36,459,925
OTUD6B	6.46e-06	5.85e-05	3.25e-05	chr8:92,151,600-92,168,499
GPR172A	7.57e-07	0.000313	0.000157	chr8:140,698,696-140,698,745
RBL1	4.58e-06	9.85e-05	5.15e-05	chr20:35,059,592-35,157,824
RPA3	1.01e-07	0.001	0.000592	chr7:7,643,100-7,724,763
RNF7	9.31e-11	0.005	0.002	chr3:142,939,741-142,947,933
FBXL6	8.47e-07	0.000313	0.000157	chr8:140,693,065-140,693,114
TPD52L2	8.86e-11	0.006	0.003	chr20:59254871-59254920
GSDMC	1.12e-05	3.97e-05	2.55e-05	chr8:130,829,624-130,868,316
KIF14	1.01e-09	0.004	0.002	chr1:198,787,930-198,856,485
HEATR1	4.72e-12	0.009	0.004	chr1:234,780,594-234,834,437
HPS3	8.8e-09	0.003	0.001	chr3:150,330,061-150,373,995
DPY19L1	4.67e-08	0.002	0.001	chr7:35,013,846-35,013,895
PI15	1.2e-05	4.6e-05	2.9e-05	chr8:75,899,327-75,929,819
POP1	1.64e-05	3.72e-05	2.68e-05	chr8:94,373,823-94,373,872
PROCR	1.35e-05	4.21e-05	2.78e-05	chr20:33,223,435-33,228,826
PUF60	1.54e-06	0.000302	0.000152	chr8:144,970,535-144,983,525
MRPS26	8.51e-07	0.000499	0.00025	chr20:2,974,675-2,976,896
C20orf3	2.16e-07	0.001	0.000608	chr20:24,891,580-24,921,425
ANXA13	3.36e-05	1.7e-05	2.53e-05	chr8:120,019,840-120,019,889
AHR	3e-07	0.001	0.000549	chr7:17,304,832-17,352,299
LYN	3.73e-05	1.3e-05	2.51e-05	chr8:56,954,940-57,086,494
TTPAL	3.67e-06	0.000167	8.55e-05	chr20:42,537,961-42,556,658
RBM12	2.05e-05	3.88e-05	2.97e-05	chr20:33,700,293-33,716,262
HMGB1L1	9.74e-06	0.000105	5.72e-05	chr20:55,496,854-55,497,489
PLCG1	3.27e-06	0.000202	0.000103	chr20:39,199,575-39,237,771
GPAA1	2.03e-06	0.000302	0.000152	chr8:140,416,210-140,416,259
EIF4G1	7.07e-13	0.012	0.006	chr3:185,515,665-185,535,840
NCK1	1.1e-09	0.006	0.003	chr3:138,063,763-138,150,658
TRIB3	1.61e-06	0.000382	0.000192	chr20:309,308-326,203
COPS5	5.82e-05	1.04e-05	3.43e-05	chr8:68,117,869-68,137,116
TAF4	1.5e-05	6.49e-05	4e-05	chr20:59,983,620-59,983,669
NDRG3	4.15e-05	1.9e-05	3.03e-05	chr20:34,713,583-34,807,895
GGCT	1.6e-09	0.006	0.003	chr7:30,502,762-30,510,977
JPH1	3.51e-05	2.97e-05	3.24e-05	chr8:75,309,493-75,396,117
ACTB	9.49e-08	0.002	0.001	chr7:5,533,305-5,536,758
PLA2G7	1.27e-10	0.01	0.005	chr6:46,780,012-46,811,110
LBR	2.04e-09	0.006	0.003	chr1:223,655,827-223,682,407
RARRES1	6.44e-10	0.009	0.004	chr3:159,897,591-159,932,969
TFB2M	2.25e-07	0.002	0.001	chr1:244,770,489-244,796,186
ZFP64	1.67e-05	7.97e-05	4.82e-05	chr20:47,523,051-47,523,100
NCBP2	1.64e-09	0.007	0.004	chr3:198,146,670-198,153,861
RFC3	7.32e-10	0.009	0.005	chr13:33,290,206-33,309,644
ZNF696	6.06e-06	0.000191	9.83e-05	chr8:139,633,656-139,633,705
EIF2B5	1.16e-07	0.003	0.001	chr3:185,335,504-185,345,793
RRP15	1.76e-12	0.015	0.007	chr1:216,525,252-216,577,948
RAD54B	3.2e-05	4.57e-05	3.89e-05	chr8:95,459,707-95,459,756
YTHDF1	6.88e-06	0.000218	0.000112	chr20:58,551,586-58,551,635
KPNA4	8.11e-07	0.002	0.000777	chr3:161,700,656-161,766,070
LAMP3	1.78e-07	0.003	0.001	chr3:184,322,697-184,363,361
C8orf55	7.99e-06	0.000197	0.000103	chr8:143,815,226-143,815,275
C20orf72	2.16e-07	0.003	0.001	chr20:17,897,762-17,919,762
AVL9	4.43e-08	0.004	0.002	chr7:32,501,701-32,590,304
MRPL3	2.41e-08	0.005	0.002	chr3:132,663,735-132,704,519
BCL2L1	1.73e-05	0.000126	7.14e-05	chr20:29,715,922-29,774,317
DDX27	9.07e-06	0.000203	0.000106	chr20:44,604,596-44,604,645
PGM2L1	5.6e-08	0.004	0.002	chr11:73,719,009-73,787,150
